# Supplementary material for: Primary hepatic carcinosarcoma: a case report with insights from retrospective analysis of clinical characteristics and prognostic factors
Source: Front Med (Lausanne). 2025 Jan 10;11:1470419. doi: 10.3389/fmed.2024.1470419 (PMC11757265; doi:10.3389/fmed.2024.1470419)
Supplement: Supplementary file 2 [file Table_2.xlsx]

## Sheet: data
event	time	the maximum tumor diameter (cm)	cirrhosis	capsule
1	21	7.8	No	No
0	30	11	No	No
1	39	10.1	Yes	No
0	45	10	Yes	No
1	45	17	Yes	Yes
0	60	21	Yes	No
1	60	13	Yes	No
1	60	8	Yes	No
0	60		No	No
1	75	14	Yes	No
1	90	22	No	No
0	90	13	Yes	No
0	90	12	No	No
1	90	9	Yes	No
1	90	8	Yes	No
1	93	15	Yes	No
1	120	23	Yes	No
1	120	10.5	Yes	No
1	135	13	Yes	No
1	150	8	No	No
1	150	7.9	No	No
1	150	2.6	Yes	No
1	150	14	Yes	No
1	150	6	Yes	No
1	150	17	Yes	No
1	180	8	Yes	No
1	180	9	Yes	No
1	180	6	Yes	No
0	180	13	No	No
1	180	9	Yes	No
0	180	3.5	No	No
1	189	7.9	Yes	No
1	210	10.3	No	No
0	240	7.5	No	No
1	240	7.5	No	No
0	240	4.3	Yes	No
1	240	8	Yes	No
0	240	6	No	Yes
1	270	4.6	Yes	No
1	270	9	Yes	No
1	270	11	No	No
0	270	14.3	No	No
1	330	9	Yes	No
0	360	11	No	No
0	360	7.4	Yes	No
1	360	17	Yes	Yes
1	360	8.4	No	No
1	390	14.5	No	No
1	390	11	No	No
0	390	12	Yes	No
0	390	3.8	No	No
0	420	5.5	No	No
0	480	9	No	Yes
0	540	5	No	No
1	540	7.5	Yes	No
0	540	6	No	Yes
0	570	3	Yes	Yes
0	600	3	Yes	No
1	630	8	Yes	No
0	630	9	Yes	Yes
1	660	8	No	Yes
0	720	16	Yes	No
1	783	8	Yes	Yes
0	900	4	No	Yes
0	960	17	No	Yes
1	1110	7.8	No	No
0	1320	6	Yes	No
0	2700	6	No	Yes
