# Supplementary material for: Primary hepatic carcinosarcoma: a case report with insights from retrospective analysis of clinical characteristics and prognostic factors
Source: Front Med (Lausanne). 2025 Jan 10;11:1470419. doi: 10.3389/fmed.2024.1470419 (PMC11757265; doi:10.3389/fmed.2024.1470419)
Supplement: Supplementary file 3 [file Table_3.xlsx]

## Sheet: riskscore
event	time	group
0	360	1.43905
1	150	1.1516
1	150	1.14201
1	1110	1.13243
1	21	1.13243
1	630	1.88933
1	180	1.88933
1	330	1.98515
0	570	0.0888872
0	960	0.692605
1	120	3.32659
0	240	1.10369
1	660	-0.169755
0	60	3.13496
1	390	1.77441
1	240	1.10369
0	540	0.864143
1	540	1.84142
1	120	2.12887
1	60	2.36842
1	60	1.88933
1	150	1.37191
1	150	2.46423
1	90	2.49305
1	75	2.46423
1	135	2.36842
1	180	1.98515
1	180	1.69769
0	630	0.663794
0	240	1.5348
1	390	1.43905
0	1320	1.69769
1	270	1.56355
0	720	2.65587
0	600	1.41024
1	270	1.98515
1	270	1.43905
0	420	0.912052
0	90	2.36842
1	150	1.69769
0	390	2.2726
0	180	1.63069
1	240	1.88933
0	480	-0.073937
0	900	-0.553026
0	45	2.08096
1	150	2.75169
0	270	1.75525
0	540	-0.36139
1	210	1.37198
1	180	1.98515
1	45	1.43034
0	90	1.53487
0	2700	-0.36139
1	90	1.98515
0	240	-0.36139
0	360	1.83184
1	360	1.43034
0	390	0.749162
1	783	0.567976
1	360	1.18992
1	189	1.87975
1	90	1.88933
1	93	2.56005
0	30	1.43905
0	180	0.720417
1	39	2.09055

## Sheet: 多因素Cox模型情况
多因素模型变量	系数
常数(Intercept)	-0.936297
肿瘤最大内径(cm)	0.0958178
肝硬化是	0.737731
包膜无	1.32135
