# Supplementary material for: Primary hepatic carcinosarcoma: a case report with insights from retrospective analysis of clinical characteristics and prognostic factors
Source: Front Med (Lausanne). 2025 Jan 10;11:1470419. doi: 10.3389/fmed.2024.1470419 (PMC11757265; doi:10.3389/fmed.2024.1470419)
Supplement: Supplementary file 4 [file Table_4.xlsx]

## Sheet: data
event	time	group
1	150	smaller
0	570	smaller
0	600	smaller
0	180	smaller
0	390	smaller
0	900	smaller
0	240	smaller
1	270	smaller
0	540	smaller
0	420	smaller
1	150	smaller
1	180	smaller
0	240	smaller
0	540	smaller
0	1320	smaller
0	2700	smaller
0	360	smaller
0	240	smaller
1	240	smaller
1	540	smaller
1	21	smaller
1	1110	smaller
1	270	larger
0	360	larger
1	390	larger
0	90	larger
0	390	larger
1	60	larger
0	90	larger
1	135	larger
0	180	larger
1	75	larger
1	150	larger
0	270	larger
1	390	larger
1	93	larger
0	720	larger
1	45	larger
1	150	larger
1	360	larger
0	960	larger
0	60	larger
1	90	larger
1	120	larger
