# Supplementary material for: Primary hepatic carcinosarcoma: a case report with insights from retrospective analysis of clinical characteristics and prognostic factors
Source: Front Med (Lausanne). 2025 Jan 10;11:1470419. doi: 10.3389/fmed.2024.1470419 (PMC11757265; doi:10.3389/fmed.2024.1470419)
Supplement: Supplementary file 5 [file Table_5.xlsx]

## Sheet: data
event	time	cirrhosis group
0	30	non-cirrhosis
1	21	non-cirrhosis
0	60	non-cirrhosis
1	90	non-cirrhosis
0	90	non-cirrhosis
1	150	non-cirrhosis
1	150	non-cirrhosis
0	180	non-cirrhosis
0	180	non-cirrhosis
1	210	non-cirrhosis
0	240	non-cirrhosis
1	240	non-cirrhosis
0	240	non-cirrhosis
1	270	non-cirrhosis
0	270	non-cirrhosis
0	360	non-cirrhosis
1	360	non-cirrhosis
1	390	non-cirrhosis
1	390	non-cirrhosis
0	390	non-cirrhosis
0	420	non-cirrhosis
0	480	non-cirrhosis
0	540	non-cirrhosis
0	540	non-cirrhosis
1	660	non-cirrhosis
0	900	non-cirrhosis
0	960	non-cirrhosis
1	1110	non-cirrhosis
0	2700	non-cirrhosis
1	39	cirrhosis
0	45	cirrhosis
1	45	cirrhosis
0	60	cirrhosis
1	60	cirrhosis
1	60	cirrhosis
1	75	cirrhosis
0	90	cirrhosis
1	90	cirrhosis
1	90	cirrhosis
1	93	cirrhosis
1	120	cirrhosis
1	120	cirrhosis
1	135	cirrhosis
1	150	cirrhosis
1	150	cirrhosis
1	150	cirrhosis
1	150	cirrhosis
1	180	cirrhosis
1	180	cirrhosis
1	180	cirrhosis
1	180	cirrhosis
1	189	cirrhosis
0	240	cirrhosis
1	240	cirrhosis
1	270	cirrhosis
1	270	cirrhosis
1	330	cirrhosis
0	360	cirrhosis
1	360	cirrhosis
0	390	cirrhosis
1	540	cirrhosis
0	570	cirrhosis
0	600	cirrhosis
1	630	cirrhosis
0	630	cirrhosis
0	720	cirrhosis
1	783	cirrhosis
0	1320	cirrhosis
