# Supplementary material for: Primary hepatic carcinosarcoma: a case report with insights from retrospective analysis of clinical characteristics and prognostic factors
Source: Front Med (Lausanne). 2025 Jan 10;11:1470419. doi: 10.3389/fmed.2024.1470419 (PMC11757265; doi:10.3389/fmed.2024.1470419)
Supplement: Supplementary file 6 [file Table_6.xlsx]

## Sheet: data
event	time	capsule group
1	45	capsule
0	240	capsule
1	360	capsule
0	480	capsule
0	540	capsule
0	570	capsule
0	630	capsule
1	660	capsule
1	783	capsule
0	900	capsule
0	960	capsule
0	2700	capsule
0	30	non-capsule
1	21	non-capsule
1	39	non-capsule
0	45	non-capsule
0	60	non-capsule
1	60	non-capsule
1	60	non-capsule
0	60	non-capsule
1	75	non-capsule
1	90	non-capsule
0	90	non-capsule
0	90	non-capsule
1	90	non-capsule
1	90	non-capsule
1	93	non-capsule
1	120	non-capsule
1	120	non-capsule
1	135	non-capsule
1	150	non-capsule
1	150	non-capsule
1	150	non-capsule
1	150	non-capsule
1	150	non-capsule
1	150	non-capsule
1	180	non-capsule
1	180	non-capsule
1	180	non-capsule
0	180	non-capsule
1	180	non-capsule
0	180	non-capsule
1	189	non-capsule
1	210	non-capsule
0	240	non-capsule
1	240	non-capsule
0	240	non-capsule
1	240	non-capsule
1	270	non-capsule
1	270	non-capsule
1	270	non-capsule
0	270	non-capsule
1	330	non-capsule
0	360	non-capsule
0	360	non-capsule
1	360	non-capsule
1	390	non-capsule
1	390	non-capsule
0	390	non-capsule
0	390	non-capsule
0	420	non-capsule
0	540	non-capsule
1	540	non-capsule
0	600	non-capsule
1	630	non-capsule
0	720	non-capsule
1	1110	non-capsule
0	1320	non-capsule
