# Supplementary material for: Primary hepatic carcinosarcoma: a case report with insights from retrospective analysis of clinical characteristics and prognostic factors
Source: Front Med (Lausanne). 2025 Jan 10;11:1470419. doi: 10.3389/fmed.2024.1470419 (PMC11757265; doi:10.3389/fmed.2024.1470419)
Supplement: Supplementary file 7 [file Table_7.xlsx]

## Sheet: data
event	time	age	sex	the maximum tumor diameter (cm)	cirrhosis	capsule	HBsAg	Anti-HCV	AFP(ng/ml)	CEA(ng/ml)	CA19-9(U/ml)
1	21	74	female	7.8	No	No	No	No	No	No	No
0	30	59	male	11	No	No	No	No	No	No	No
1	39	85	female	10.1	Yes	No	No	No	Yes	No	No
0	45	67	male	10	Yes	No	No	No	No	No	No
1	45	63	female	17	Yes	Yes	No	No	No	No	Yes
0	60	29	male	21	Yes	No	Yes	No	No	No	No
1	60	42	male	13	Yes	No	Yes	No	Yes		Yes
1	60	62	male	8	Yes	No	Yes	No	No	No	No
0	60	73	male	3	No	No	Yes	No	Yes	Yes	Yes
1	75	54	male	14	Yes	No	Yes	No	Yes	No	No
1	90	56	male	22	No	No	Yes	No	No	No	No
0	90	76	male	13	Yes	No	No	No	Yes	No	No
0	90	46	female	12	No	No	No	No	No	No	No
1	90	45	male	9	Yes	No	Yes	No	Yes	No	Yes
1	90	69	female	8	Yes	No	No	No	Yes	No	No
1	93	38	female	15	Yes	No	No	No	No	No	No
1	120	61	male	23	Yes	No	No	No	No	Yes	Yes
1	120	48	male	10.5	Yes	No	Yes	No	No	No	No
1	135	68	male	13	Yes	No	Yes	No	No	No	No
1	150	72	male	8	No	No	No	Yes	Yes	No	No
1	150	59	female	7.9	No	No	No	No	Yes	No	No
1	150	40	male	2.6	Yes	No	No	Yes	No	No	No
1	150	69	male	14	Yes	No	Yes	No	No	No	No
1	150	64	female	6	Yes	No	No	No	No	No	Yes
1	150	50	female	17	Yes	No	Yes	No	Yes	No	Yes
1	180	56	male	8	Yes	No	Yes	No	Yes	No	No
1	180	68	male	9	Yes	No	Yes	No	Yes	No	No
1	180	55	male	6	Yes	No	Yes	No	No	No	Yes
0	180	40	male	13	No	No	Yes	No	Yes	No	Yes
1	180	58	male	9	Yes	No	Yes	No	No	No	No
0	180	66	female	3.5	No	No	No	No	No	No	No
1	189	60	male	7.9	Yes	No	Yes	No	No	No	No
1	210	66	male	10.3	No	No	Yes	No	Yes	Yes	No
0	240	46	male	7.5	No	No	Yes	No	Yes	No	No
1	240	70	male	7.5	No	No	Yes	No	Yes	No	No
0	240	57	female	4.3	Yes	No	Yes	No	Yes	No	No
1	240	39	male	8	Yes	No	No	No	No	No	No
0	240	72	male	6	No	Yes	No	No	Yes	No	Yes
1	270	73	male	4.6	Yes	No	Yes	No	No	No	No
1	270	62	male	9	Yes	No	Yes	No	Yes	No	No
1	270	48	male	11	No	No	Yes	No	Yes	No	Yes
0	270	68	male	14.3	No	No	No	No	Yes	No	No
1	330	55	male	9	Yes	No	Yes	No	Yes	No	No
0	360	72	male	11	No	No	No	No	Yes	No	No
0	360	72	male	7.4	Yes	No	No	Yes	No	No	No
1	360	67	male	17	Yes	Yes	Yes	No	Yes	No	Yes
1	360	76	male	8.4	No	No	Yes	No	No	No	No
1	390	52	male	14.5	No	No	No	No	No	No	No
1	390	13	male	11	No	No	No	No	No	No	No
0	390	51	female	12	Yes	No	No	No	No	No	Yes
0	390	38	male	3.8	No	No	Yes	No	No	No	No
0	420	56	male	5.5	No	No	No	Yes	No	No	Yes
0	480	69	female	9	No	Yes	No	No	No	No	No
0	540	35	male	5	No	No	No	No	No	No	No
1	540	56	male	7.5	Yes	No	Yes	No	Yes	No	No
0	540	43	male	6	No	Yes	No	No	Yes	No	No
0	570	58	male	3	Yes	Yes	No	No	No	No	Yes
0	600	57	female	3	Yes	No	Yes	No	Yes	No	No
1	630	49	male	8	Yes	No	Yes	No	Yes	No	No
0	630	57	male	9	Yes	Yes	Yes	No	No	No	No
1	660	67	female	8	No	Yes	Yes	No	Yes	No	Yes
0	720	60	male	16	Yes	No	No	No	No	No	Yes
1	783	68	male	8	Yes	Yes	Yes	No	Yes	No	No
0	900	55	male	4	No	Yes	Yes	No	No	No	No
0	960	52	male	17	No	Yes	Yes	No	No	No	No
1	1110	60	female	7.8	No	No	No	No	No	Yes	Yes
0	1320	50	male	6	Yes	No	No	No	No	No	No
0	2700	67	male	6	No	Yes	Yes	No	Yes	No	Yes

## Sheet: settings
sex	cirrhosis	capsule	HBsAg	Anti-HCV	AFP(ng/ml)	CEA(ng/ml)	CA19-9(U/ml)
female	No	Yes	No	No	No	No	No
male	Yes	No	Yes	Yes	Yes	Yes	Yes
